# Supplementary material for: How Encephalopathy Impacts Language Ability: A Scoping Review of the Linguistic Abilities of Adults with Developmental and Epileptic Encephalopathy
Source: Medicina (Kaunas). 2024 Oct 6;60(10):1635. doi: 10.3390/medicina60101635 (PMC11509453; doi:10.3390/medicina60101635)
Supplement: Supplementary file 1 [file medicina-60-01635-s001.zip]

Archive with 1 entries (1 files):
- medicina-3207097-supplementary.pdf
